# Supplementary material for: Prediabetes increases the risk of pancreatic cancer: A meta-analysis of longitudinal observational studies
Source: PLoS One. 2024 Oct 15;19(10):e0311911. doi: 10.1371/journal.pone.0311911 (PMC11478827; doi:10.1371/journal.pone.0311911)
Supplement: S2 Table — (XLSX) [file pone.0311911.s004.xlsx]

## Sheet: Sheet1
Study	Name of data extractors	Date of data extraction	Location	Study design	Participants characteristics	No. of overall subjects	Mean age (years)	Men (%)	Definition of PreD	No. of participants with PreD	Mean follow-up (years)	Methods for PC validation	Variables adjusted
Jee 2005	Xuefang Huang and Huan Li	2024-04-12	Korea	PC	General population	1298385	46.9	63.9	IFG	80598	10	National cancer registry	Age and sex
Rapp 2006	Xuefang Huang and Huan Li	2024-04-12	Austria	PC	General population	140813	43	45.2	IFG	6828	8.4	Local cancer registry	Age, sex, smoking, occupation, and BMI
Grote 2011	Xuefang Huang and Huan Li	2024-04-12	10 European countries	NCC	General population	932	58	48.3	HbA1c (6.0-6.4%)	154	5.3	Local cancer registry	Age, sex, smoking, alcohol drinking, and BMI
Koo 2019	Xuefang Huang and Huan Li	2024-04-12	Korea	PC	General population	22801697	49.9	50.8	IFG	1814242	5.5	National cancer registry	Age, sex, smoking, alcohol drinking, exercise, and BMI
Ke 2021	Xuefang Huang and Huan Li	2024-04-12	China	PC	General population	9224	52.3	34.3	IGT	1454	7.5	Local cancer registry	Age and sex
Jacobson 2021	Xuefang Huang and Huan Li	2024-04-12	Sweden	NCC	General population	899	64.2	61	IFG	113	7	Pathologically validated	Age, sex, BMI and smoking
McDonnell 2023	Xuefang Huang and Huan Li	2024-04-12	UK	RC	General population	473264	56.4	44.7	HbA1c (6.0-6.4%)	15852	11.6	ICD codes	Age, sex, BMI, weight change, smoking status, alcohol consumption, processed meat intake, and ethnic background
Tan 2023	Xuefang Huang and Huan Li	2024-04-12	UK	NCC	General population	289356	72.1	49.7	HbA1c (6.0-6.4%)	12839	3	ICD codes	Age, sex, ethnicity, deprivation quintile, BMI, smoking, and alcohol consumption
Ahn 2024	Xuefang Huang and Huan Li	2024-04-12	Korea	RC	General population	1430054	49.8	71.4	IFG	120906	6.4	National cancer registry	Age, sex, BMI, smoking status, alcohol consumption, physical activity, hypertension, and dyslipidemia

## Sheet: Sheet3
	RR	LL	UL	lnRR	SE
Jee 2005 men	1.34	1.09	1.64	0.29267	0.104214
Jee 2005 women	1.39	0.96	2.02	0.329304	0.189775
Rapp 2006 men	1.45	0.65	3.25	0.371564	0.410571
Rapp 2006 women	0.91	0.41	2.01	-0.0943107	0.405544
Grote 2011	1.3	1.01	1.67	0.262364	0.128284
Koo 2019	1.42	1.33	1.52	0.350657	0.0340641
Ke 2021	2.09	0.52	8.37	0.737164	0.708822
Jacobson 2021	1.55	1.04	2.31	0.438255	0.203578
McDonnell 2023	1.39	1.07	1.81	0.329304	0.134099
Tan 2023	1.54	1.42	1.67	0.431782	0.0413691
Ahn 2024	1.26	1.11	1.43	0.231112	0.064621
