# Supplementary material for: Prediabetes increases the risk of pancreatic cancer: A meta-analysis of longitudinal observational studies
Source: PLoS One. 2024 Oct 15;19(10):e0311911. doi: 10.1371/journal.pone.0311911 (PMC11478827; doi:10.1371/journal.pone.0311911)
Supplement: S3 Table — (XLSX) [file pone.0311911.s005.xlsx]

## Sheet: Sheet2
Study	Representativeness of the exposed cohort	Selection of the non-exposed cohort	Ascertainment of exposure	Outcome not present at baseline	Control for age and sex	Control for other confounding factors	Assessment of outcome	Enough long follow-up duration	Adequacy of follow-up of cohorts	Total	5年
Jee 2005	1	1	1	1	1	0 (No further adjusment was made besides age and sex)	0 (confirmed by database codes only)	1	1	7
Rapp 2006	1	1	1	1	1	1	0 (confirmed by database codes only)	1	1	8
Grote 2011	0 (Not consecutive or randomly selected)	1	1	1	1	1	0 (confirmed by database codes only)	1	1	7
Koo 2019	1	1	1	1	1	1	0 (confirmed by database codes only)	1	1	8
Ke 2021	1	1	1	1	1	0 (No further adjusment was made besides age and sex)	0 (confirmed by database codes only)	1	1	7
Jacobson 2021	0 (Not consecutive or randomly selected)	1	1	1	1	1	1	1	1	8
McDonnell 2023	0 (Not consecutive or randomly selected)	1	1	1	1	1	0 (confirmed by database codes only)	1	1	7
Tan 2023	0 (Not consecutive or randomly selected)	1	1	1	1	1	0 (confirmed by database codes only)	0 (< 5 years)	1	6
Ahn 2024	0 (Not consecutive or randomly selected)	1	1	1	1	1	0 (confirmed by database codes only)	1	1	7
